# Supplementary material for: Heterogeneity in Measures of Illness among Patients with Myalgic Encephalomyelitis/Chronic Fatigue Syndrome Is Not Explained by Clinical Practice: A Study in Seven U.S. Specialty Clinics
Source: J Clin Med. 2024 Feb 28;13(5):1369. doi: 10.3390/jcm13051369 (PMC10931716; doi:10.3390/jcm13051369)
Supplement: Supplementary file 1 [file jcm-13-01369-s001.zip]

Archive with 1 entries (1 files):
- jcm-2803305-supplementary.pdf
